# Supplementary material for: The relationship between lipoprotein(a) and risk of cardiovascular disease: a Mendelian randomization analysis
Source: Eur J Med Res. 2022 Oct 27;27:211. doi: 10.1186/s40001-022-00825-6 (PMC9608881; doi:10.1186/s40001-022-00825-6)
Supplement: Supplementary file 5 — Additional file 5: The SNPs for each CVD. [file 40001_2022_825_MOESM5_ESM.xlsx]

## Sheet: Sheet1
						P for outcome
SNP	Aortic aneurysm	Coronary heart disease	large artery atherosclerosis	Secondary hypertension	Heart Failure	Ischemic Stroke	Lacunar stroke	Small vessel	Myocardial infarction	Pulmonary embolism
rs112110249	0.1392	0.145	0.9843	0.5679	0.631801	0.1228	0.8667	0.3803	0.1733	0.8211
rs117857195	0.2005	0.4685	0.2392	0.3679	0.3586	0.5533	0.472799	0.0575506	0.9862	0.534101
rs117881880	0.624701	0.1249	0.7992	0.3161	0.0337901	0.5081		0.732	0.0262398	0.1606
rs12179053	0.3816	0.0375699	0.0556801	0.3227	0.9705	0.136	0.8815	0.1942	0.1716	0.097771
rs138581538	0.1686	0.8919	0.514301	0.2557	0.4948	0.5806		0.1092	0.9893	0.9607
rs142709465	0.5576	0.7093	0.5028	0.7474	0.6006	0.253	0.29	0.5835	0.2025	0.741
rs184158723	0.1367	0.3185	0.0973195	0.617701	0.956	0.03271	0.588499	0.7815	0.3271	0.286
rs185864730		0.93	0.44	0.2397	0.001031	0.2424	0.772101	0.8567	0.793699	0.4275
rs494554	0.621199	0.2806	0.3059	0.9832	0.3173	0.79		0.0717398	0.216	0.5739
rs1086567	0.2344		0.6256	0.9228	0.8607	0.755299		0.9098	0.00812194	0.7279
rs71565789	0.197	0.668499	0.8834	0.677801	0.9351	0.9775	0.1496	0.1613	0.152	0.6145
rs9355328	0.0829392	0.1605	0.7405	0.0230898	0.7873	0.03535	0.1598	0.4089	0.1749	0.462701
rs146534110			0.0437603	0.2241		0.7312	0.00549895	0.00252703		0.774
rs3127580			0.00267202	0.4479		0.727601	0.2784	0.0465404		0.4282
rs117733303			0.437	0.5718		0.8688	0.9	0.3248		0.000402198
rs10455872			6.85599e-06	0.8237		0.0596898	0.3696	0.1027		0.7975
rs73596816			0.00122501				0.4621	0.3056
rs149210101			0.1852					0.136
the SNPs for each CVD
